# Supplementary material for: The Interplay of Politics and Conspiracy Theories in Shaping Vaccine Hesitancy in a Diverse Cultural Setting in Italy
Source: Int J Environ Res Public Health. 2025 Feb 6;22(2):230. doi: 10.3390/ijerph22020230 (PMC11855398; doi:10.3390/ijerph22020230)
Supplement: Supplementary file 1 [file ijerph-22-00230-s001.zip]

Archive with 1 entries (1 files):
- ijerph-3442333-supplementary.pdf
